# Supplementary material for: Minimum recommended micronutrient intake status and associated factors among pastoralist children aged 6–23 months in Aysaita district, Afar Region, Ethiopia, 2024: A community based cross-sectional study
Source: PLoS One. 2025 Oct 28;20(10):e0334736. doi: 10.1371/journal.pone.0334736 (PMC12561942; doi:10.1371/journal.pone.0334736)
Supplement: S1 Dataset — The datasets include variables related with sociodemographic, obstetrics characteristics, child character tics and common childhood illness and variable of interest (minimum recommended micronutrient intake status). (ZIP) [file pone.0334736.s002.zip]

Archive with 2 entries (2 files):
- S1 Dataset.dta
- S1 Dataset.sav
